# Supplementary material for: Empowering change: A cross-sectional study on quality of life in deinfibulated women at Saudi Teaching Hospital, Kassala-Sudan 2023–2024
Source: PLOS Glob Public Health. 2025 Feb 14;5(2):e0004096. doi: 10.1371/journal.pgph.0004096 (PMC11828415; doi:10.1371/journal.pgph.0004096)
Supplement: S1 Data — (CSV) [file pgph.0004096.s001.csv]

Age	Residence	Social class	Occupation	FGM type	How old were you when you were circumcised?	before Deinfibulation, is your menstrual cycle regular?	before deinfibulation, do you experience dysmenorrhea?	The mood of your last delivery before deinfibulation	Did you encounter obstructed labor?	Have you undergone an episiotomy?	Was your pelvic perineum preserved intact?	Have you experienced any significant blood loss?	After deinfibulation, is your menstrual cycle regular?	After deinfibulation, do you experience dysmenorrhea?	The mood of your delivery after deinfibulation	Did you encounter obstructed labor?	Have you undergone an episiotomy?	Was your pelvic perineum preserved intact?	Have you experienced any significant blood loss?	Lack of interest	Lack of lubrication	Difficulty becoming aroused	Taking long time to become aroused	Pain or discomfort during sexual activity	Difficulty achieving an orgasm	Have you ever experienced a UTI before?	Were you diagnosed by a doctor?	When	.If both, which was the more frequent?	Reason behind not performing reinfibulation	Deinfibulation purpose
22	Rural	Moderate	housewife	4	5	Regular	No	SVD	Yes	Yes	Yes	No	Regular	No	CS	No	No	Yes	No	In the past	In the past	In the past	In the past	In the past	In the past	Yes	Yes	Both	In the past	Painful	Vaginal Delivery
34	Urban	Moderate	housewife	3	6	Regular	No	SVD	No	Yes	Yes	No	Regular	No	CS	No	No	Yes	No	Never	Never	Never	Never	Never	Never	Yes	Yes	Both	In the past	Painful	Vaginal Delivery
23	Rural	Moderate	housewife	3	6	Regular	No	SVD	No	Yes	Yes	No	Regular	No	SVD	No	Yes	Yes	No	Never	Never	Never	Never	Never	Never	Yes	Yes	In the past		Risk	Vaginal Delivery
27	Rural	High	housewife	3	5	Regular	No	SVD	No	Yes	Yes	No	Regular	No	SVD	No	Yes	Yes	No	Never	Never	Never	Never	Never	Never	No				Painful	Vaginal Delivery
27	Urban	High	housewife	4	3	Regular	No	CS	Yes	Yes	Yes	Yes	Regular	No	SVD	No	Yes	Yes	No	In the past	In the past	In the past	In the past	In the past	In the past	Yes	Yes	Both	In the past	Risk	Other
24	Rural	High	housewife	4	5	Regular	No	SVD	Yes	Yes	Yes	Yes	Regular	No	SVD	No	Yes	Yes	No	In the past	In the past	In the past	In the past	In the past	In the past	Yes	Yes	Both	In the past	Painful	Vaginal Delivery
35	Urban	Moderate	housewife	3	6	Regular	Yes	SVD	Yes	Yes	Yes	Yes	Regular	Yes	SVD	No	Yes	Yes	No	Never	Never	Never	Never	Never	Never	Yes	Yes	Both	Currently	no midwife available	Vaginal Delivery
35	Rural	Moderate	housewife	3	5	Regular	No	SVD	Yes	Yes	Yes	No	Regular	No	SVD	No	Yes	Yes	No	Never	Never	Never	Never	Never	Never	Yes	Yes	Both	In the past	Risk	Vaginal Delivery
25	Rural	Moderate	housewife	3	5	Regular	No	SVD	No	Yes	No	No	Regular	No	SVD	No	Yes	Yes	No	Never	Never	Never	Never	Never	Never	Yes	Yes	Both	Currently	Painful	Vaginal Delivery
23	Rural	Moderate	housewife	3	7	Regular	Yes	SVD	No	Yes	Yes	No	Regular	No	SVD	No	Yes	Yes	No	Never	Never	Never	Never	Never	Never	Yes	Yes	Both	Currently	not in our tradition	Vaginal Delivery
33	Urban	Moderate	housewife	4	6	Regular	No	SVD	No	Yes	Yes	No	Regular	No	SVD	No	Yes	Yes	No	Never	Never	Never	Never	Never	Never	Yes	Yes	Both	In the past	Painful	Vaginal Delivery
30	Urban	Low	housewife	4	5	Regular	Yes	SVD	No	Yes	No	No	Regular	Yes	SVD	No	Yes	Yes	No	In the past	In the past	In the past	In the past	In the past	In the past	Yes	Yes	Both	In the past	Painful	Vaginal Delivery
38	Urban	Moderate	housewife	4	5	Regular	No	SVD	Yes	Yes	No	No	Regular	No	SVD	No	Yes	Yes	No	Never	Never	Never	Never	Never	Never	Yes	Yes	Both	In the past	no midwife available	Vaginal Delivery
25	Rural	Low	housewife	4	5	Regular	No	SVD	Yes	Yes	Yes	No	Regular	No	SVD	No	No	Yes	No	Never	Never	Never	Never	Never	Never	No				no midwife available	Vaginal Delivery
34	Urban	Moderate	housewife	3	6	Regular	Yes	SVD	No	Yes	Yes	No	Regular	No	SVD	No	Yes	Yes	No	Never	Never	Never	Never	Never	Never	Yes	Yes	Currently	Currently	Risk	Vaginal Delivery
33	Rural	Low	housewife	4	7	Regular	Yes	SVD	Yes	Yes	Yes	No	Regular	No	SVD	No	Yes	Yes	No	Never	Never	Never	Never	Never	Never	Yes	Yes	Both	In the past	Painful	Vaginal Delivery
34	Urban	Low	employee	3	7	Regular	No	SVD	No	Yes	Yes	No	Regular	No	SVD	No	No	Yes	No	In the past	In the past	In the past	In the past	In the past	In the past	Yes	Yes	Both	In the past	Risk	Vaginal Delivery
27	Urban	Moderate	housewife	3	6	Regular	No	SVD	No	Yes	Yes	No	Regular	No	SVD	No	Yes	Yes	No	Never	Never	Never	Never	Never	Never	Yes	Yes	Both	In the past	Painful	Vaginal Delivery
29	Urban	Moderate	housewife	4	6	Irregular	Yes	SVD	Yes	Yes	Yes	No	Regular	No	SVD	No	Yes	Yes	No	Never	Never	Never	Never	Never	Never	Yes	Yes	Both	In the past	Painful	Vaginal Delivery
29	Urban	Moderate	housewife	4	5	Regular	Yes	SVD	Yes	Yes	Yes	No	Regular	No	SVD	No	Yes	Yes	No	Never	Never	Never	Never	Never	Never	Yes	Yes	In the past	In the past	Risk	Vaginal Delivery
35	Urban	Moderate	housewife	3	6	Regular	No	SVD	Yes	Yes	Yes	No	Regular	No	CS	No	No	Yes	No	Never	Never	Never	Never	Never	Never	No				not in our tradition	Vaginal Delivery
27	Rural	Moderate	housewife	4	4	Regular	No	SVD	No	Yes	Yes	No	Regular	No	SVD	No	Yes	Yes	No	Never	Never	Never	Never	Never	Never	Yes	Yes	Currently		Risk	Vaginal Delivery
25	Rural	Moderate	housewife	3	9	Regular	No	SVD	No	Yes	Yes	No	Regular	Yes	SVD	No	Yes	Yes	No	Never	Never	Never	Never	Never	Never	No				Painful	Vaginal Delivery
32	Urban	Moderate	housewife	3	7	Irregular	Yes	SVD	Yes	Yes	Yes	No	Regular	Yes	CS	No	No	Yes	No	Never	Never	Never	Never	Never	Never	Yes	Yes	Both	In the past	Painful	Vaginal Delivery
26	Urban	Moderate	housewife	4	3	Regular	No	SVD	Yes	Yes	No	No	Regular	No	CS	No	No	Yes	No	Never	Never	Never	Never	Never	Never	Yes	Yes	Both	In the past	Risk	Vaginal Delivery
17	Urban	Moderate	housewife	3	5	Regular	No	SVD	Yes	Yes	Yes	No	Regular	No	SVD	No	Yes	Yes	No	Never	Never	Never	Never	Never	Never	No				Painful	Vaginal Delivery
23	Urban	Moderate	housewife	4	5	Irregular	Yes	SVD	Yes	Yes	Yes	No	Regular	Yes	CS	No	No	Yes	No	never	Never	Never	Never	Never	Never	No				Painful	Other
32	Rural	Moderate	housewife	4	15	Regular	No	SVD	No	Yes	Yes	No	Regular	No	SVD	No	Yes	Yes	No	In the past	Never	Never	Never	Never	Never	Yes	Yes	Both	In the past	Painful	Vaginal Delivery
27	Urban	Moderate	housewife	4	5	Regular	Yes	SVD	Yes	Yes	Yes	No	Regular	Yes	SVD	No	Yes	Yes	No	Never	Never	Never	Never	Never	Never	Yes	Yes	Both	Currently	Risk	Vaginal Delivery
35	Rural	Moderate	housewife	3	5	Regular	No	SVD	Yes	Yes	Yes	No	Regular	No	SVD	No	Yes	Yes	No	Never	Never	Never	Never	Never	Never	Yes	Yes	Both	In the past	not in our tradition	Vaginal Delivery
19	Urban	Moderate	housewife	3	5	Regular	No	SVD	No	Yes	Yes	No	Regular	No	SVD	No	Yes	Yes	No	In the past	In the past	In the past	In the past	In the past	In the past	Yes	Yes	Both	In the past	Painful	Vaginal Delivery
23	Urban	Moderate	housewife	4	5	Regular	No	SVD	Yes	Yes	Yes	No	Regular	No	SVD	No	Yes	Yes	No	In the past	In the past	In the past	In the past	In the past	In the past	Yes	Yes	Both	In the past	no midwife available	Vaginal Delivery
21	Rural	Low	housewife	3	5	Regular	Yes	SVD	No	Yes	Yes	No	Regular	No	SVD	No	Yes	Yes	No	Never	Never	Never	Never	Never	Never	Yes	Yes	Both	In the past	Painful	Vaginal Delivery
32	Rural	Moderate	housewife	3	8	Regular	No	SVD	No	Yes	Yes	No	Regular	No	CS	No	No	Yes	No	Never	Never	Never	Never	Never	Never	No				Painful	Vaginal Delivery
20	Urban	Moderate	housewife	3	6	Regular	No	SVD	Yes	Yes	No	Yes	Regular	No	SVD	No	Yes	Yes	No	Never	Never	Never	Never	Never	Never	Yes	Yes	In the past		Risk	Vaginal Delivery
29	Urban	Moderate	housewife	4	9	Irregular	Yes	SVD	Yes	Yes	Yes	No	Regular	No	SVD	No	Yes	Yes	No	Never	Never	Never	Never	Never	Never	Yes	Yes	Both	In the past	no midwife available	Vaginal Delivery
17	Rural	Moderate	housewife	4	6	Regular	Yes	SVD	Yes	Yes	No	Yes	Regular	No	SVD	No	Yes	Yes	No	Never	Never	Never	Never	Never	Never	Yes	Yes	Both	In the past	Painful	Vaginal Delivery
31	Rural	Low	housewife	3	6	Regular	Yes	SVD	No	Yes	Yes	No	Regular	No	SVD	No	Yes	Yes	No	In the past	In the past	In the past	In the past	In the past	In the past	Yes	Yes	Both	In the past	Risk	Vaginal Delivery
21	Rural	Moderate	housewife	3	5	Regular	No	SVD	Yes	Yes	Yes	No	Regular	No	SVD	No	Yes	Yes	No	Never	Never	Never	Never	Never	Never	Yes	Yes	Both	In the past	not in our tradition	Vaginal Delivery
20	Urban	Moderate	housewife	4	10	Irregular	No	SVD	No	Yes	Yes	No	Regular	No	SVD	No	Yes	Yes	No	In the past	In the past	In the past	In the past	In the past	In the past	Yes	Yes	Both	In the past	Painful	Vaginal Delivery
15	Rural	Low	housewife	3	5	Regular	No	SVD	Yes	Yes	Yes	No	Regular	No	SVD	No	Yes	Yes	No	Never	Never	Never	Never	Never	Never	Yes	Yes	Both	In the past	Painful	Vaginal Delivery
24	Urban	Moderate	housewife	4	5	Regular	Yes	SVD	Yes	Yes	Yes	No	Regular	Yes	SVD	No	No	Yes	No	Never	Never	Never	Never	Never	Never	Yes	Yes	Both	In the past	no midwife available	Vaginal Delivery
20	Rural	Moderate	housewife	3	5	Regular	Yes	SVD	Yes	Yes	Yes	No	Regular	No	SVD	No	Yes	Yes	No	In the past	In the past	In the past	In the past	In the past	In the past	Yes	Yes	Both	In the past	not in our tradition	Vaginal Delivery
25	Rural	Moderate	housewife	4	5	Regular	No	SVD	Yes	Yes	Yes	No	Regular	No	SVD	No	Yes	Yes	No	Never	Never	Never	Never	Never	Never	Yes	Yes	Both	In the past	Painful	Vaginal Delivery
14	Urban	Moderate	housewife	4	5	Regular	Yes	SVD	Yes	Yes	Yes	No	Regular	No	SVD	No	Yes	Yes	No	Never	Never	Never	Never	Never	Never	No				Painful	Vaginal Delivery
18	Urban	Low	housewife	3	11	Irregular	No	SVD	No	Yes	Yes	No	Regular	No	SVD	No	Yes	Yes	No	Never	Never	Never	Never	Never	Never	No				not in our tradition	Vaginal Delivery
18	Rural	Moderate	housewife	4	8	Regular	Yes	SVD	No	Yes	Yes	No	Regular	No	SVD	No	Yes	Yes	No	Never	Never	Never	Never	Never	Never	Yes	Yes	Both	In the past	Painful	Vaginal Delivery
32	Urban	Low	housewife	4	5	Irregular	Yes	SVD	Yes	Yes	Yes	No	Regular	No	SVD	No	Yes	Yes	No	In the past	In the past	In the past	In the past	In the past	In the past	Yes	Yes	Both	In the past	Risk	Vaginal Delivery
23	Urban	Moderate	housewife	3	5	Regular	Yes	SVD	No	Yes	Yes	No	Regular	No	SVD	No	Yes	Yes	No	Never	Never	Never	Never	Never	Never	No				Risk	Vaginal Delivery
17	Rural	Moderate	housewife	3	3	Regular	No	SVD	Yes	Yes	Yes	No	Regular	No	SVD	No	No	Yes	No	Never	Never	Never	Never	Never	Never	No				Painful	Vaginal Delivery
25	Urban	Moderate	housewife	4	5	Regular	No	SVD	Yes	Yes	Yes	No	Regular	No	SVD	No	Yes	Yes	No	In the past	In the past	In the past	In the past	In the past	In the past	No				Painful	Vaginal Delivery
30	Rural	Moderate	housewife	3	5	Regular	No	SVD	Yes	Yes	Yes	No	Regular	No	SVD	No	Yes	Yes	No	Never	Never	Never	Never	Never	Never	Yes	Yes	Both	In the past	Painful	Vaginal Delivery
25	Rural	Moderate	housewife	4	6	Regular	Yes	SVD	Yes	Yes	Yes	No	Regular	No	SVD	No	Yes	Yes	No	In the past	In the past	In the past	In the past	In the past	In the past	No				Risk	Vaginal Delivery
18	Rural	Moderate	housewife	3	5	Regular	No	CS	Yes	Yes	Yes	No	Regular	No	SVD	No	Yes	Yes	No	In the past	In the past	In the past	In the past	In the past	In the past	Yes	Yes	Both	In the past	Painful	Vaginal Delivery
37	Rural	Moderate	housewife	4	3	Regular	Yes	SVD	Yes	Yes	Yes	Yes	Regular	No	SVD	No	Yes	Yes	No	Never	Never	Never	Never	Never	Never	Yes	Yes	Both	Currently	Risk	Vaginal Delivery
32	Rural	Moderate	housewife	4	5	Regular	No	SVD	Yes	Yes	Yes	No	Regular	No	SVD	Yes	Yes	Yes	No	Never	Never	Never	Never	Never	Never	Yes	Yes	Both	In the past	Painful	Vaginal Delivery
17	Urban	Low	housewife	4	5	Regular	No	SVD	Yes	Yes	Yes	No	Regular	No	SVD	No	Yes	Yes	No	Never	Never	Never	Never	Never	Never	Yes	Yes	Both	In the past	Painful	Vaginal Delivery
37	Rural	Moderate	housewife	4	9	Irregular	No	SVD	No	Yes	Yes	No	Regular	No	SVD	No	Yes	Yes	No	Never	Never	Never	Never	Never	Never	No				no midwife available	Vaginal Delivery
25	Rural	Moderate	housewife	3	5	Regular	Yes	SVD	Yes	Yes	Yes	No	Regular	No	SVD	No	Yes	Yes	No	Never	Never	Never	Never	Never	Never	No				not in our tradition	Vaginal Delivery
23	Urban	Moderate	housewife	3	6	Regular	No	SVD	Yes	Yes	Yes	No	Regular	No	SVD	No	Yes	Yes	No	Never	Never	Never	Never	Never	Never	Yes	Yes	Both	In the past	Painful	Vaginal Delivery
37	Urban	Moderate	housewife	4	8	Regular	No	SVD	No	Yes	Yes	No	Regular	No	SVD	No	Yes	Yes	No	Never	Never	Never	Never	Never	Never	No				Painful	Vaginal Delivery
26	Urban	Moderate	housewife	3	5	Regular	No	SVD	Yes	Yes	Yes	No	Regular	No	SVD	No	Yes	Yes	No	Never	Never	Never	Never	Never	Never	Yes	Yes	Both	In the past	Painful	Vaginal Delivery
40	Urban	Low	doctor	4	6	Regular	Yes	SVD	Yes	Yes	Yes	No	Regular	No	SVD	No	Yes	Yes	No	Never	Never	Never	Never	Never	Never	No				Risk	Vaginal Delivery
35	Urban	Low	housewife	4	5	Irregular	Yes	CS	Yes	Yes	Yes	No	Regular	No	SVD	No	No	Yes	No	Never	Never	Never	Never	Never	Never	Yes	Yes	Both	In the past	Risk	Vaginal Delivery
25	Urban	Moderate	housewife	4	3	Regular	No	SVD	Yes	Yes	Yes	Yes	Regular	No	SVD	No	Yes	Yes	No	In the past	In the past	In the past	In the past	In the past	In the past	Yes	Yes	Both	In the past	Painful	Vaginal Delivery
21	Urban	Moderate	housewife	3	12	Regular	No	SVD	No	Yes	Yes	No	Regular	No	SVD	No	Yes	Yes	No	Never	Never	Never	Never	Never	Never	No				Painful	Vaginal Delivery
27	Urban	Moderate	housewife	4	6	Irregular	No	SVD	Yes	Yes	Yes	No	Regular	No	SVD	No	No	Yes	No	In the past	In the past	In the past	In the past	In the past	In the past	No				Risk	Vaginal Delivery
25	Urban	Moderate	housewife	3	5	Regular	No	SVD	No	Yes	Yes	No	Regular	No	SVD	No	Yes	Yes	No	Never	Never	Never	Never	Never	Never	Yes	Yes	Both	In the past	not in our tradition	Vaginal Delivery
41	Rural	Moderate	housewife	4	5	Irregular	Yes	SVD	Yes	Yes	Yes	No	Regular	No	SVD	No	No	Yes	No	In the past	In the past	In the past	In the past	In the past	In the past	Yes	Yes	Both	In the past	Risk	Vaginal Delivery
35	Urban	Low	housewife	4	7	Regular	No	SVD	Yes	Yes	Yes	No	Regular	No	SVD	No	Yes	Yes	No	Never	Never	Never	Never	Never	Never	No				Painful	Vaginal Delivery
25	Rural	Moderate	housewife	4	7	Irregular	No	SVD	Yes	Yes	Yes	No	Regular	No	SVD	No	No	Yes	No	Never	Never	Never	Never	Never	Never	No				Painful	Vaginal Delivery
27	Urban	Low	housewife	4	5	Regular	Yes	SVD	Yes	Yes	Yes	Yes	Regular	No	SVD	No	No	Yes	No	In the past	In the past	In the past	In the past	In the past	In the past	Yes	Yes	Both	In the past	Risk	Vaginal Delivery
34	Urban	Moderate	housewife	4	6	Regular	No	SVD	Yes	Yes	Yes	No	Regular	No	SVD	No	Yes	Yes	No	Never	Never	Never	Never	Never	Never	Yes	Yes	Both	In the past	no midwife available	Vaginal Delivery
